# Supplementary material for: Genome-Wide Identification and Expression Analysis of Fatty Acid Desaturase (FAD) Genes in Camelina sativa (L.) Crantz
Source: Int J Mol Sci. 2022 Nov 22;23(23):14550. doi: 10.3390/ijms232314550 (PMC9738755; doi:10.3390/ijms232314550)
Supplement: Supplementary file 1 [file ijms-23-14550-s001.zip]

Archive with 9 entries (9 files):
- Figure S1.png
- Figure S2.png
- Figure S3.png
- Figure S4.pdf
- Figure S5.png
- Supplementary Table S5.xlsx
- Supplementary Table S6.xls
- Supplementary Table S7.xlsx
- Supplementary Tables S1-S4.xlsx
