# Supplementary material for: Genome-Wide Identification and Expression Analysis of Fatty Acid Desaturase (FAD) Genes in Camelina sativa (L.) Crantz
Source: Int J Mol Sci. 2022 Nov 22;23(23):14550. doi: 10.3390/ijms232314550 (PMC9738755; doi:10.3390/ijms232314550)
Supplement: Supplementary file 1 [file ijms-23-14550-s001.zip › Supplementary Table S5.xlsx]

## Sheet: Sheet1
			叶	花	茎	绿色种子	黄色种子
	Act		19.61	23.48	25.33	26.1	20.83
			19.5	23.37	25.39	25.96	20.79
			19.55	23.56	25.38	26.09	20.75
			19.5533	23.47	25.3667	26.05	20.79
1	LOC104730201		20.36	26.18	20.85	27.8	21.76
			20.38	25.67	20.85	27.98	21.81
			20.26	25.62	20.86	27.67	21.72
	detaCt		0.80667	2.71	-4.51667	1.75	0.97
			0.82667	2.2	-4.51667	1.93	1.02
			0.70667	2.15	-4.50667	1.62	0.93
	Expression level		0.5717	0.15283	22.8904	0.297302	0.510506
			0.563829	0.217638	22.8904	0.262429	0.493116
			0.612733	0.225313	22.7323	0.325335	0.524858
		AVE	0.582754	0.198593	22.8377	0.295022	0.509494
		STDEV	0.026259	0.0398176	0.091288	0.031515	0.0158952
			Leaf	Flower	Stem	10 DAF	20 DAF
		AVE	0.582754	0.198593	22.8377	0.295022	0.509494
		STDEV	0.026259	0.0398176	0.091288	0.031515	0.0158952
2	LOC104751928		26.75	27.26	24.97	32.32	26.27
			26.86	26.8	25.07	31.37	26.33
			26.55	27.36	24.92	33	26.35
	detaCt		7.19667	3.79	-0.39667	6.27	5.48
			7.307	3.33	-0.29667	5.32	5.54
			6.997	3.89	-0.44667	6.95	5.56
	Expression level		0.00681689	0.072293	1.31647	0.0129581	0.0224056
			0.00631501	0.0994421	1.22831	0.0250334	0.0214928
			0.00782876	0.0674518	1.36289	0.00808801	0.0211969
		AVE	0.00698689	0.0797289	1.30255	0.0153599	0.0216984
		STDEV	0.000771063	0.0172428	0.0683624	0.00872428	0.000629991
			Leaf	Flower	Stem	10 DAF	20 DAF
		AVE	0.00698689	0.0797289	1.30255	0.0153599	0.0216984
		STDEV	0.000771063	0.0172428	0.0683624	0.00872428	0.000629991
3	LOC104783195		30.6	26.49	26.01	28.67	25.35
			30.75	26.31	26.06	28.9	25.33
			30.61	26.46	25.94	28.56	25.35
	detaCt		11.0467	3.02	0.64333	2.62	4.56
			11.1967	2.84	0.69333	2.85	4.54
			11.0567	2.99	0.57333	2.51	4.56
	Expression level		0.000472739	0.123279	0.640233	0.162668	0.0423939
			0.000426057	0.139661	0.618425	0.138696	0.0429857
			0.000469474	0.125869	0.672064	0.175556	0.0423939
		AVE	0.00045609	0.129603	0.643574	0.158973	0.0425912
		STDEV	2.60609e-05	0.00880603	0.0269751	0.0187054	0.000341674
			Leaf	Flower	Stem	10 DAF	20 DAF
		AVE	0.00045609	0.129603	0.643574	0.158973	0.0425912
		STDEV	2.60609e-05	0.00880603	0.0269751	0.0187054	0.000341674
4	LOC104799734		24.57	24	22.51	28.76	25.15
			24.42	23.39	22.63	28.84	25.21
			24.33	23.4	22.45	28.91	25.18
	detaCt		5.01667	0.53	-2.85667	2.71	4.36
			4.86667	-0.08	-2.73667	2.79	4.42
			4.77667	-0.07	-2.91667	2.86	4.39
	Expression level		0.030891	0.692555	7.24341	0.15283	0.0486978
			0.0342757	1.05702	6.6653	0.144586	0.046714
			0.036482	1.04972	7.55101	0.137738	0.0476956
		AVE	0.0338829	0.933096	7.15324	0.145051	0.0477025
		STDEV	0.00281614	0.208347	0.449688	0.0075567	0.000991891
			Leaf	Flower	Stem	10 DAF	20 DAF
		AVE	0.0338829	0.933096	7.15324	0.145051	0.0477025
		STDEV	0.00281614	0.208347	0.449688	0.0075567	0.000991891
5	LOC104722223		23.02	25.7	26.09	32.04	25.79
			23.11	24.96	26.11	31.85	25.85
			22.94	25.72	26.37	30.32	25.96
	detaCt		3.46667	2.23	0.72333	5.99	5
			3.55667	1.49	0.74333	5.8	5.06
			3.38667	2.25	1.00333	4.27	5.17
	Expression level		0.0904541	0.213159	0.605698	0.0157337	0.03125
			0.0849837	0.356013	0.597359	0.0179484	0.029977
			0.0956116	0.210224	0.498847	0.0518325	0.0277763
		AVE	0.0903498	0.259798	0.567301	0.0285049	0.0296678
		STDEV	0.00531473	0.0833368	0.0594294	0.0202326	0.00175736
			Leaf	Flower	Stem	10 DAF	20 DAF
		AVE	0.0903498	0.259798	0.567301	0.0285049	0.0296678
		STDEV	0.00531473	0.0833368	0.0594294	0.0202326	0.00175736
6	LOC104713733		26.81	27.59	25.56	30.02	28.88
			26.94	27.41	25.71	30.99	28.86
			26.95	27.36	25.51	30.31	28.96
	detaCt		7.25667	4.12	0.19333	3.97	8.09
			7.38667	3.94	0.34333	4.94	8.07
			7.39667	3.89	0.14333	4.26	8.17
	Expression level		0.0065392	0.0575117	0.874585	0.0638133	0.00367001
			0.00597573	0.0651541	0.78822	0.0325771	0.00372124
			0.00593445	0.0674518	0.905427	0.052193	0.00347204
		AVE	0.00614979	0.0633725	0.856077	0.0495278	0.0036211
		STDEV	0.000337868	0.005204	0.0607558	0.0157877	0.000131604
			Leaf	Flower	Stem	10 DAF	20 DAF
		AVE	0.00614979	0.0633725	0.856077	0.0495278	0.0036211
		STDEV	0.000337868	0.005204	0.0607558	0.0157877	0.000131604
7	LOC104776214		22.19	24.51	25.21	28.86	20.56
			22.17	24.07	25.1	28.6	20.6
			22.18	23.99	25.04	28.89	20.69
	detaCt		2.63667	1.04	-0.15667	2.81	-0.23
			2.61667	0.6	-0.26667	2.55	-0.19
			2.62667	0.52	-0.32667	2.84	-0.1
	Expression level		0.160799	0.486327	1.11471	0.142595	1.17283
			0.163044	0.659754	1.20303	0.170755	1.14076
			0.161917	0.697372	1.25412	0.139661	1.07177
		AVE	0.16192	0.614484	1.19062	0.151004	1.12846
		STDEV	0.00112234	0.11257	0.0705257	0.0171679	0.0516424
			Leaf	Flower	Stem	10 DAF	20 DAF
		AVE	0.16192	0.614484	1.19062	0.151004	1.12846
		STDEV	0.00112234	0.11257	0.0705257	0.0171679	0.0516424
8	LOC104702825		26.5	27.45	29.23	33.27	25.83
			26.62	27.54	29.13	34.36	25.83
			26.62	27.22	29.93	33.78	25.99
	detaCt		6.94667	3.98	3.86333	7.22	5.04
			7.06667	4.07	3.76333	8.31	5.04
			7.06667	3.75	4.56333	7.73	5.2
	Expression level		0.0081067	0.0633725	0.0687103	0.00670754	0.0303955
			0.00745968	0.0595399	0.0736419	0.00315094	0.0303955
			0.00745968	0.0743254	0.0422961	0.00471019	0.0272047
		AVE	0.00767535	0.0657459	0.0615494	0.00485622	0.0293319
		STDEV	0.000373554	0.00767322	0.0168552	0.00178279	0.00184219
			Leaf	Flower	Stem	10 DAF	20 DAF
		AVE	0.00767535	0.0657459	0.0615494	0.00485622	0.0293319
		STDEV	0.000373554	0.00767322	0.0168552	0.00178279	0.00184219
9	LOC104717530		24.64	26.4	27.73	33.45	27.34
			24.75	26.43	27.83	32.53	27.18
			24.65	26.35	27.42	33.74	27.37
	detaCt		5.08667	2.93	2.36333	7.4	6.55
			5.19667	2.96	2.46333	6.48	6.39
			5.09667	2.88	2.05333	7.69	6.58
	Expression level		0.0294279	0.131215	0.194342	0.00592077	0.0106722
			0.0272676	0.128514	0.181328	0.0112028	0.0119239
			0.0292247	0.135842	0.240927	0.00484261	0.0104526
		AVE	0.0286401	0.131857	0.205532	0.00732205	0.0110162
		STDEV	0.00119294	0.0037058	0.0313361	0.00340377	0.000793711
			Leaf	Flower	Stem	10 DAF	20 DAF
		AVE	0.0286401	0.131857	0.205532	0.00732205	0.0110162
		STDEV	0.00119294	0.0037058	0.0313361	0.00340377	0.000793711
10	LOC104745425		23.09	25.23	26.01	25.31	21.59
			23.03	25.19	25.96	25.2	21.3
			23.06	25.19	25.85	25.19	22
	detaCt		3.53667	1.76	0.64333	-0.74	0.8
			3.47667	1.72	0.59333	-0.85	0.51
			3.50667	1.72	0.48333	-0.86	1.21
	Expression level		0.08617	0.295248	0.640233	1.67018	0.574349
			0.0898293	0.303549	0.662811	1.8025	0.702222
			0.0879806	0.303549	0.715325	1.81504	0.432269
		AVE	0.0879933	0.300782	0.67279	1.76257	0.569613
		STDEV	0.00182967	0.00479233	0.0385272	0.0802623	0.135039
			Leaf	Flower	Stem	10 DAF	20 DAF
		AVE	0.0879933	0.300782	0.67279	1.76257	0.569613
		STDEV	0.00182967	0.00479233	0.0385272	0.0802623	0.135039
11	LOC104765502		20.37	21.48	19.27	27.66	23.51
			20.44	21.11	19.73	27.72	23.57
			20.55	21.25	19.58	25.89	23.59
	detaCt		0.81667	-1.99	-6.09667	1.61	2.72
			0.88667	-2.36	-5.63667	1.67	2.78
			0.99667	-2.22	-5.78667	-0.16	2.8
	Expression level		0.567751	3.97237	68.4354	0.327598	0.151774
			0.540861	5.1337	49.7516	0.314253	0.145592
			0.501155	4.65893	55.2028	1.11729	0.143587
		AVE	0.536589	4.58834	57.7966	0.58638	0.146984
		STDEV	0.0335026	0.583877	9.60816	0.459828	0.00426753
			Leaf	Flower	Stem	10 DAF	20 DAF
		AVE	0.536589	4.58834	57.7966	0.58638	0.146984
		STDEV	0.0335026	0.583877	9.60816	0.459828	0.00426753
12	LOC104700502		20.53	22.29	23.72	25.31	23.84
			20.79	No Ct	24.1	25.39	23.84
			20.8	21.51	23.93	25.13	23.68
	detaCt		0.97667	-1.18	-1.64667	-0.74	3.05
			1.23667		-1.26667	-0.66	3.05
			1.24667	-1.96	-1.43667	-0.92	2.89
	Expression level		0.508151	2.26577	3.1311	1.67018	0.120742
			0.424351		2.40606	1.58008	0.120742
			0.42142	3.89062	2.70695	1.89212	0.134904
		AVE	0.451307	3.07819	2.74804	1.71412	0.125463
		STDEV	0.0492501	1.14894	0.364264	0.160592	0.00817614
			Leaf	Flower	Stem	10 DAF	20 DAF
		AVE	0.451307	3.07819	2.74804	1.71412	0.125463
		STDEV	0.0492501	1.14894	0.364264	0.160592	0.00817614
13	LOC104717096		20.61	25.9	29.36	28.1	22.19
			20.65	No Ct	29.82	28.13	22.27
			20.65	25.54	29.03	28.18	22.07
	detaCt		1.05667	2.43	3.99333	2.05	1.4
			1.09667		4.45333	2.08	1.48
			1.09667	2.07	3.66333	2.13	1.28
	Expression level		0.48074	0.185565	0.0627896	0.241484	0.378929
			0.467595		0.0456472	0.236514	0.358489
			0.467595	0.238159	0.0789274	0.228458	0.411796
		AVE	0.471977	0.211862	0.0624547	0.235485	0.383071
		STDEV	0.00758977	0.0371896	0.0166426	0.00657379	0.0268936
			Leaf	Flower	Stem	10 DAF	20 DAF
		AVE	0.471977	0.211862	0.0624547	0.235485	0.383071
		STDEV	0.00758977	0.0371896	0.0166426	0.00657379	0.0268936
14	LOC104745318		19.8	21.86	24.79	27.52	23.77
			19.85	21.81	24.88	27.52	23.79
			19.87	21.89	24.73	27.28	23.75
	detaCt		0.24667	-1.61	-0.57667	1.47	2.98
			0.29667	-1.66	-0.48667	1.47	3
			0.31667	-1.58	-0.63667	1.23	2.96
	Expression level		0.84284	3.05252	1.4914	0.360982	0.126745
			0.814129	3.16017	1.40121	0.360982	0.125
			0.802921	2.9897	1.55474	0.426317	0.128514
		AVE	0.819963	3.06746	1.48245	0.382761	0.126753
		STDEV	0.0205888	0.0862101	0.0771554	0.0377213	0.00175713
			Leaf	Flower	Stem	10 DAF	20 DAF
		AVE	0.819963	3.06746	1.48245	0.382761	0.126753
		STDEV	0.0205888	0.0862101	0.0771554	0.0377213	0.00175713
15	LOC104764975		21.75	23	24.19	24.09	20.27
			21.75	22.86	24.55	24.02	20.23
			21.74	22.94	24.38	24.08	20.44
	detaCt		2.19667	-0.47	-1.17667	-1.96	-0.52
			2.19667	-0.61	-0.81667	-2.03	-0.56
			2.18667	-0.53	-0.98667	-1.97	-0.35
	Expression level		0.218141	1.38511	2.26054	3.89062	1.43396
			0.218141	1.52626	1.76134	4.08405	1.47427
			0.219658	1.44393	1.98161	3.91768	1.27456
		AVE	0.218646	1.45177	2.00116	3.96412	1.39426
		STDEV	0.000876006	0.0709004	0.250178	0.104742	0.105606
			Leaf	Flower	Stem	10 DAF	20 DAF
		AVE	0.218646	1.45177	2.00116	3.96412	1.39426
		STDEV	0.000876006	0.0709004	0.250178	0.104742	0.105606
16	LOC104793590		30.75	No Ct	30.64	28.82	26.29
			30.51	28.23	31.67	28.91	25.74
			30.23	27.44	30.55	28.67	26.21
	detaCt		11.1967		5.27333	2.77	5.5
			10.9567	4.76	6.30333	2.86	4.95
			10.6767	3.97	5.18333	2.62	5.42
	Expression level		0.000426056		0.0258565	0.146604	0.0220971
			0.000503169	0.036906	0.0126622	0.137738	0.032352
			0.000610945	0.0638133	0.0275209	0.162668	0.023357
		AVE	0.00051339	0.0503596	0.0220132	0.149003	0.0259354
		STDEV	9.28674e-05	0.0190263	0.00814085	0.0126368	0.00559258
			Leaf	Flower	Stem	10 DAF	20 DAF
		AVE	0.00051339	0.0503596	0.0220132	0.149003	0.0259354
		STDEV	9.28674e-05	0.0190263	0.00814085	0.0126368	0.00559258
17	LOC104788453		23.9	25.33	30.24	29.16	26.74
			23.93	25.3	29.63	28.45	26.52
			23.89	25.33	29.69	29.3	26.56
	detaCt		4.34667	1.86	4.87333	3.11	5.95
			4.37667	1.83	4.26333	2.4	5.73
			4.33667	1.86	4.32333	3.25	5.77
	Expression level		0.0491498	0.275476	0.0341178	0.115824	0.016176
			0.0481383	0.281265	0.0520727	0.189465	0.0188407
			0.0494917	0.275476	0.0499514	0.105112	0.0183255
		AVE	0.0489266	0.277406	0.0453806	0.1368	0.0177808
		STDEV	0.000703745	0.0033419	0.00981137	0.0459222	0.00141343
			Leaf	Flower	Stem	10 DAF	20 DAF
		AVE	0.0489266	0.277406	0.0453806	0.1368	0.0177808
		STDEV	0.000703745	0.0033419	0.00981137	0.0459222	0.00141343
18	LOC104714552		22.76	24.91	27.08	32.22	26.17
			22.64	25.07	27	31.8	26.19
			22.64	25.08	26.8	32.51	26.24
	detaCt		3.20667	1.44	1.71333	6.17	5.38
			3.08667	1.6	1.63333	5.75	5.4
			3.08667	1.61	1.43333	6.46	5.45
	Expression level		0.108317	0.368567	0.304955	0.0138882	0.0240137
			0.117712	0.329877	0.322343	0.0185814	0.0236831
			0.117712	0.327598	0.370275	0.0113592	0.0228763
		AVE	0.11458	0.342014	0.332525	0.0146096	0.0235244
		STDEV	0.00542412	0.0230239	0.0338292	0.00366474	0.000585042
			Leaf	Flower	Stem	10 DAF	20 DAF
		AVE	0.11458	0.342014	0.332525	0.0146096	0.0235244
		STDEV	0.00542412	0.0230239	0.0338292	0.00366474	0.000585042
19	LOC104734563		19.77	24.06	27.35	27.41	24.15
			19.72	24.01	27.39	27.37	24.14
			19.66	24.63	27.57	27.36	24.08
	detaCt		0.21667	0.59	1.98333	1.36	3.36
			0.16667	0.54	2.02333	1.32	3.35
			0.10667	1.16	2.20333	1.31	3.29
	Expression level		0.860549	0.664343	0.252905	0.389582	0.0973956
			0.890897	0.687771	0.24599	0.400535	0.098073
			0.928729	0.447513	0.217136	0.403321	0.102238
		AVE	0.893392	0.599875	0.238677	0.397813	0.0992354
		STDEV	0.0341583	0.132469	0.0189729	0.00726258	0.00262205
			Leaf	Flower	Stem	10 DAF	20 DAF
		AVE	0.893392	0.599875	0.238677	0.397813	0.0992354
		STDEV	0.0341583	0.132469	0.0189729	0.00726258	0.00262205
20	LOC104764868		19.97	21.59	19.68	25.52	23.84
			19.76	21.29	19.74	25.43	23.62
			19.73	21.38	19.59	25.69	23.61
	detaCt		0.41667	-1.88	-5.68667	-0.53	3.05
			0.20667	-2.18	-5.62667	-0.62	2.83
			0.17667	-2.09	-5.77667	-0.36	2.82
	Expression level		0.749152	3.68075	51.5061	1.44393	0.120742
			0.866535	4.53154	49.4079	1.53688	0.140632
			0.884743	4.25748	54.8215	1.28343	0.14161
		AVE	0.833477	4.15659	51.9118	1.42141	0.134328
		STDEV	0.0735926	0.434273	2.72951	0.128216	0.0117762
			Leaf	Flower	Stem	10 DAF	20 DAF
		AVE	0.833477	4.15659	51.9118	1.42141	0.134328
		STDEV	0.0735926	0.434273	2.72951	0.128216	0.0117762
21	LOC104784696		29.93	27.07	25.31	28.69	25.48
			29.77	27.16	25.47	28.67	25.64
			29.97	27.19	25.55	28.74	25.58
	detaCt		10.3767	3.6	-0.05667	2.64	4.69
			10.2167	3.69	0.10333	2.62	4.85
			10.4167	3.72	0.18333	2.69	4.79
	Expression level		0.000752161	0.0824692	1.04006	0.160428	0.0387409
			0.00084038	0.0774817	0.930882	0.162668	0.034674
			0.000731594	0.0758872	0.880668	0.154963	0.0361465
		AVE	0.000774712	0.0786127	0.950537	0.159353	0.0365205
		STDEV	5.7793e-05	0.00343369	0.0814948	0.00396306	0.00205904
			Leaf	Flower	Stem	10 DAF	20 DAF
		AVE	0.000774712	0.0786127	0.950537	0.159353	0.0365205
		STDEV	5.7793e-05	0.00343369	0.0814948	0.00396306	0.00205904

## Sheet: Sheet2
2	LOC104751928		26.75	27.26	24.97	32.32	26.27
			26.86	26.8	25.07	31.37	26.33
			26.55	27.36	24.92	33	26.35
3	LOC104783195		30.6	26.49	26.01	28.67	25.35
			30.75	26.31	26.06	28.9	25.33
			30.61	26.46	25.94	28.56	25.35
4	LOC104799734		24.57	24	22.51	28.76	25.15
			24.42	23.39	22.63	28.84	25.21
			24.33	23.4	22.45	28.91	25.18
5	LOC104722223		23.02	25.7	26.09	32.04	25.79
			23.11	24.96	26.11	31.85	25.85
			22.94	25.72	26.37	30.32	25.96
6	LOC104713733		26.81	27.59	25.56	30.02	28.88
			26.94	27.41	25.71	30.99	28.86
			26.95	27.36	25.51	30.31	28.96
7	LOC104776214		22.19	24.51	25.21	28.86	20.56
			22.17	24.07	25.1	28.6	20.6
			22.18	23.99	25.04	28.89	20.69
8	LOC104702825		26.5	27.45	29.23	33.27	25.83
			26.62	27.54	29.13	34.36	25.83
			26.62	27.22	29.93	33.78	25.99
9	LOC104717530		24.64	26.4	27.73	33.45	27.34
			24.75	26.43	27.83	32.53	27.18
			24.65	26.35	27.42	33.74	27.37
10	LOC104745425		23.09	25.23	26.01	25.31	21.59
			23.03	25.19	25.96	25.2	21.3
			23.06	25.19	25.85	25.19	22
	LOC104765502		20.37	21.48	19.27	27.66	23.51
			20.44	21.11	19.73	27.72	23.57
			20.55	21.25	19.58	25.89	23.59
	LOC104700502		20.53	22.29	23.72	25.31	23.84
			20.79	No Ct	24.1	25.39	23.84
			20.8	21.51	23.93	25.13	23.68
	LOC104717096		20.61	25.9	29.36	28.1	22.19
			20.65	No Ct	29.82	28.13	22.27
			20.65	25.54	29.03	28.18	22.07
	LOC104745318		19.8	21.86	24.79	27.52	23.77
			19.85	21.81	24.88	27.52	23.79
			19.87	21.89	24.73	27.28	23.75
	LOC104764975		21.75	23	24.19	24.09	20.27
			21.75	22.86	24.55	24.02	20.23
			21.74	22.94	24.38	24.08	20.44
	LOC104793590		30.75	No Ct	30.64	28.82	26.29
			30.51	28.23	31.67	28.91	25.74
			30.23	27.44	30.55	28.67	26.21
	LOC104788453		23.9	25.33	30.24	29.16	26.74
			23.93	25.3	29.63	28.45	26.52
			23.89	25.33	29.69	29.3	26.56
	LOC104714552		22.76	24.91	27.08	32.22	26.17
			22.64	25.07	27	31.8	26.19
			22.64	25.08	26.8	32.51	26.24
	LOC104734563		19.77	24.06	27.35	27.41	24.15
			19.72	24.01	27.39	27.37	24.14
			19.66	24.63	27.57	27.36	24.08
	LOC104764868		19.97	21.59	19.68	25.52	23.84
			19.76	21.29	19.74	25.43	23.62
			19.73	21.38	19.59	25.69	23.61
	LOC104784696		29.93	27.07	25.31	28.69	25.48
			29.77	27.16	25.47	28.67	25.64
			29.97	27.19	25.55	28.74	25.58

## Sheet: Sheet3
		叶	花	茎	绿色种子	黄色种子
Act		19.61	23.48	25.33	26.1	20.83
		19.5	23.37	25.39	25.96	20.79
		19.55	23.56	25.38	26.09	20.75
		19.5533	23.47	25.3667	26.05	20.79
LOC104730201		20.36	26.18	20.85	27.8	21.76
		20.38	25.67	20.85	27.98	21.81
		20.26	25.62	20.86	27.67	21.72
detaCt		0.80667	2.71	-4.51667	1.75	0.97
		0.82667	2.2	-4.51667	1.93	1.02
		0.70667	2.15	-4.50667	1.62	0.93
Expression level		0.5717	0.15283	22.8904	0.297302	0.510506
		0.563829	0.217638	22.8904	0.262429	0.493116
		0.612733	0.225313	22.7323	0.325335	0.524858
	AVE	0.582754	0.198593	22.8377	0.295022	0.509494
	STDEV	0.026259	0.0398176	0.091288	0.031515	0.0158952
