# Supplementary material for: Genome-Wide Identification and Expression Analysis of Fatty Acid Desaturase (FAD) Genes in Camelina sativa (L.) Crantz
Source: Int J Mol Sci. 2022 Nov 22;23(23):14550. doi: 10.3390/ijms232314550 (PMC9738755; doi:10.3390/ijms232314550)
Supplement: Supplementary file 1 [file ijms-23-14550-s001.zip › Supplementary Table S6.xls]

## Sheet: c6
C6											43 44不好的				43 44的11-25			43 44的1-10			重新做的定量							22℃
Replicate	Ct (dRn)			C3				C0			Replicate	Ct (dRn)			Replicate	Ct (dRn)		1	26.21		1	29.43							0h	3h	6h
1	25.58			Replicate	Ct (dRn)			Replicate	Ct (dRn)		49	24.15			1	24.98		2	29.88		2	29.04						Actin	22.04	22.4	22
2	28.76			1	26.15			1	25.28		50	21.51			2	27.71		3	26.4		3	29.67							23.04	23.4	23
3	26.17			2	30.02			2	27.66		51	25.79			3	29.38		4	27.74		4	25.89							24.04	24.4	24
4	No Ct			3	26.43			3	26.16		52	28.93			4	31.56		5	25.67		5	25.96							23.04
5	25.62			4	27.96			4	27.53		53	31.57			5	28.97		6	26.06		6	25.65								-0.64	-1.04
6	25.47			5	25.97			5	25.99		54	24.27			6	29.75		7	27.84		7	30.75								0.36	-0.04
7	26.15			6	26.14			6	25.12		55	23.67			7	22.97		8	24.65		8	31.13								1.36	0.96
8	24.65			7	27.01			7	27.14		56	24.99			8	24.55		9	26.45		9	31.02								0.36	-0.04
9	25.68			8	24.84			8	24.62		57	23.74			9	25.02		10	29.78		10	26.86
10	28.94			9	26.12			9	25.44		58	25.56			10	27.72		11	26.84		11	27
11	26.41			10	30			10	29.16		59	28.94			11	29.26		12	27.76		12	27.03						LOC104730201	0h	3h	6h		LOC104714552	0h	3h	6h		LOC104734563	0h	3h	6h		LOC104730684	0h	3h	6h		LOC104788453	0h
12	28.12			11	26.57			11	26.18		60	31.43			12	32.05		13	25.61		13	22.73							25.28	26.15	25.58			27.66	30.02	28.76			26.16	26.43	26.17			27.53	27.96	No Ct			25.99
13	26.85			12	28.29			12	27.75		61	24.87			13	29.11		14	26.11		14	22.71							25.44	26.12	25.68			29.16	30	28.94			26.18	26.57	26.41			27.75	28.29	28.12			25.82
14	26.43			13	27.21			13	25.82		62	23.96			14	30.06		15	27.98		15	22.6							25.22	26.08	25.46			29.46	31.38	28.68			25.98	26.43	26.44			27.72	28.55	27.87			26.1
15	26.37			14	25.82			14	25.01		63	24.43			15	23.06		16	24.83		16	22.93							25.3133					28.76					26.1067					27.6667					25.97
16	24.91			15	25.83			15	26.85		64	23.45			16	24.39		17	26.12		17	23.32
17	25.46			16	24.48			16	24.38		65	25.7			17	24.94		18	29.32		18	23.21							-0.0333333	0.836667	0.266667			-1.1	1.26	0			0.0533	0.3233	0.0633			-0.1367	0.2933				0.02
18	28.68			17	26.08			17	25.22		66	28.69			18	27.59		19	26.27		19	26							0.126667	0.806667	0.366667			0.4	1.24	0.18			0.0733	0.4633	0.3033			0.0833	0.6233	0.4533			-0.15
19	26.44			18	31.38			18	29.46		67	31.7			19	29.14		20	27.66		20	26.09							-0.0933333	0.766667	0.146667			0.7	2.62	-0.08			-0.1267	0.3233	0.3333			0.0533	0.8833	0.2033			0.13
20	27.87			19	26.43			19	25.98		68	24.35			20	31.48		21	25.64		21	26.08
21	26.52			20	28.55			20	27.72		69	23.8			21	28.86		22	25.91		22	28.09								0.476667	0.306667				0.9	0.04				-0.0367	0.1033				-0.0667
22	25.83			21	25.81			21	26.1						22	29.78		23	27.65		23	27.9								0.446667	0.406667				0.88	0.22				0.1033	0.3433				0.2633	0.4933
23	26.13			22	25.68			22	25.08						23	23.13		24	24.54		24	28.07								0.406667	0.186667				2.26	-0.04				-0.0367	0.3733				0.5233	0.2433
24	24.86			23	26.14			23	27.04						24	24.61		25	26.95		25	22.43
25	27.73			24	25.18			24	24.31						25	23.25		26	29.67		26	No Ct							0.97716	0.718636	0.808508			0.466516	0.535887	0.972655			1.03764	1.02576	0.930901			0.909597	1.04732				1.01396
26	31.1			25	27.79			25	27.22						26	24.93		27	22.73		27	22.91							1.09177	0.733736	0.754364			1.31951	0.543367	0.858565			1.05212	0.930901	0.788236			1.05944	0.83318	0.710398			0.90125
27	25.2			26	31.39			26	29.91						27	24.69		28	No Ct		28	24.48							0.937354	0.754364	0.878633			1.6245	0.208772	1.02811			0.915924	1.02576	0.772015			1.03764	0.695778	0.844811			1.09429
28	27.88			27	26.01			27	25.25						28	22.98		29	No Ct		29	24.5
29	30.3			28	27.64			28	29.11						29	23.4		30	27.29		30	23.96						AVE	1.00209	0.735579	0.813835		AVE	1.13684	0.429342	0.953111		AVE	1.00189	0.994144	0.830384		AVE	1.00222	0.858759	0.777604		AVE	1.00317
30	31.93			29	29.85			29	29.43						30	27.34		31	29.96		31	29.39						STDEV	0.0801698	0.0179352	0.0623056		STDEV	0.600216	0.191056	0.0864472		STDEV	0.074803	0.0547695	0.0874275		STDEV	0.0809543	0.17716	0.0950439		STDEV	0.096973
31	29.25			30	32.79			30	32.18						31	24.2		32	22.74		32	29.26
32	30.35			31	28.89			31	29.85						32	22.91		33	No Ct		33	29.25
33	27.76			32	30.41			32	No Ct						33	No Ct		34	29.76		34	26.22
34	30.86			33	27.47			33	26.95						34	25.02		35	No Ct		35	25.91
35	25.33			34	31.19			34	29.88						35	No Ct		36	No Ct		36	26.11						4℃
36	27.43			35	25.82			35	25.07						36	22.95		37	No Ct		37	31.37							0h	3h	6h
37	30.09			36	27.43			36	28.87						37	23.44		38	27.49		38	31.08						Actin	22.04	22.91	No Ct
38	32.76			37	29.78			37	29.73						38	27.09		39	30.28		39	31.14							23.04	22.85	22.86
39	29.33			38	33.11			38	32.66						39	24.14		40	No Ct		40	27.97							24.04	22.79	22.57
40	30.45			39	28.85			39	29.87						40	22.85		41	27.16		41	27.93							23.04
41	27.56			40	30.2			40	30.12						41	23.27		42	30.1		42	27.93								-0.13
42	31.22			41	27.68			41	27.18						42	25.11		43	No Ct		43	23.61								-0.19	-0.18
43	25.33			42	31.28			42	29.49						43	No Ct		44	30.49		44	23.37								-0.25	-0.47
44	27.88			43	25.74			43	25.01						44	23.22		45	No Ct		45	23.48								-0.19	-0.325
45	29.87			44	No Ct			44	28.82						45	23.36		46	27.61		46	23.81
46	32.96			45	30.07			45	29.39						46	27.25		47	30.16		47	23.89
47	29.02			46	32.84			46	32.4						47	24.19		48	No Ct		48	23.95
48	30.66			47	28.83			47	29.84						48	22.79		49	25.56		49	27.31
49	23.84			48	30.65			48	30						49	No Ct		50	28.98		50	27.26
50	23.17			49	23.88			49	23.41						50	28		51	25.94		51	27.2
51	24.05			50	22.97			50	23.72						51	30.29		52	27.52		52	28.99						LOC104730201	0h	3h	6h		LOC104714552	0h	3h	6h		LOC104734563	0h	3h	6h		LOC104730684	0h	3h	6h		LOC104788453	0h
52	23.65			51	24.14			51	23.54						52	32.82		53	25.22		53	29.28
53	25.58			52	No Ct			52	24.53						53	28.93		54	25.37		54	29.1							26.8	26.06	25.49			27.94	27.05	27.18			25.59	25	23.87			23.69	23.39	22.18			22.56
54	23.28			53	24.83			53	24.75						54	No Ct		55	27.38		55	23.26								26.84				28.28	26.84	No Ct			26.14	24.77	24.03			24.05	23.11	21.83			22.7
55	23.42			54	23.65			54	23.01						55	No Ct		56	24.61		56	23.3							26.76	26.31	25.53			27.82	26.65	26.08			24.85	24.47	23.89			22.99	23.23	21.71			22.54
56	26.91			55	23.19			55	23.58						56	24.17		57	25.4		57	23.29							26.78					28.0133					25.5267					23.5767					22.6
57	23.72			56	26.54			56	27.92						57	No Ct		58	28.72		58	25.43								-0.72	-1.29				-0.96333	-0.83333				-0.52667	-1.65667				-0.18667	-1.39667
58	23.1			57	23.92			57	23.42						58	No Ct		59	26.18		59	No Ct								0.06					-1.17333					-0.75667	-1.49667				-0.46667	-1.74667
59	23.74			58	22.9			58	23.73						59	No Ct		60	27.56		60	25.41								-0.47	-1.25				-1.36333	-1.93333				-1.05667	-1.63667				-0.34667	-1.86667
60	23.59			59	24.01			59	23.59						60	31.64		61	25.47		61	21.37
61	25.51			60	23.5			60	24.41						61	28.83		62	25.35		62	21.97							0.02	-0.82	-1.22667			-0.07333	-1.06333	-0.77			0.06333	-0.62667	-1.75667			0.11333	-0.28667	-1.33334			-0.04
62	23.46			61	24.78			61	24.96						62	No Ct		63	27.11		63	21.55								-0.04				0.26667	-1.27333	0.06333			0.61333	-0.85667	-1.59667			0.47333	-0.56667	-1.68334			0.1
63	23.34			62	23.66			62	22.9						63	No Ct		64	24.71		64	21.89							-0.02	-0.57	-1.18667			-0.19333	-1.46333	-1.87			-0.67667	-1.15667	-1.73667			-0.58667	-0.44667	-1.80334			-0.06
64	26.94			63	23.27			63	23.67						64	No Ct		65	25.38		65	21.66
65	23.83			64	26.53			64	27.85						65	25.32		66	28.84		66	21.84							0.986233	1.76541	2.34026			1.05214	2.08975	1.70527			0.957053	1.544	3.37917			0.924452	1.21982	2.51985			1.02811
66	23.05			65	24			65	23.43						66	No Ct		67	26.12											1.02811				0.831236	2.41719				0.653686	1.81085	3.02444			0.7203	1.4811	3.21171			0.933033
67	23.93			66	22.92			66	23.71						67	29.9		68	27.26										1.01396	1.48452	2.27627			1.1434	2.75744	3.65533			1.59845	2.22942	3.33265			1.50178	1.36289	3.49027			1.04247
68	23.79			67	24.14			67	23.62						68	31.97		69	25.38
69	25.39			68	23.55			68	24.38						69	28.92		70	27.28									AVE	1	1.42601	2.30826		AVE	1.00893	2.42146	2.6803		AVE	1.06973	1.86142	3.24542		AVE	1.04884	1.3546	3.07394		AVE	1.0012
70	23.31			69	No Ct			69	24.87						70	No Ct		71	24.6									STDEV	0.0196058	0.372112	0.045251		STDEV	0.160506	0.333866	1.3789		STDEV	0.482353	0.3455	0.192781		STDEV	0.405316	0.130837	0.499662		STDEV	0.0594725
71	23.41			70	23.58			70	23						71	No Ct
72	27.16			71	23.2			71	23.65						72	24.03
73	25.34			72	26.65			72	27.93						73	24.04
74	25.55			73	24.64			73	24.73						74	25.71
75	25.36			74	24.76			74	24.7						75	24.21
76	22			75	24.72			75	24.8						76	22.98
77	23			76	22.4			76	22.04						77	23.64
78	24			77	23.4			77	23.04						78	28.05
				78	24.4			78	24.04						79	24.08
C7															80	No Ct
															81	25.38
															82	No Ct
															83	23.99
															84	23.03
															85	No Ct
															86	27.56
															87	24.38
															88	22.86
															89	23.74
															90	24.24
															91	25.33
															92	23.08
															93	23.65
															94	27.54
															95	24.17
															96	22.57
																												22℃
																													0h	3h	6h
																												Actin	22.04	21.37	21.89
																													23.04	21.97	21.66
																													24.04	21.55	21.84
																													23.04
																														-1.67	-1.15
																														-1.07	-1.38
																			Relavive expression											-1.49	-1.2
																														-1.41	-1.24333
[truncated: 78 more columns]
