# Supplementary material for: Genome-Wide Identification and Expression Analysis of Fatty Acid Desaturase (FAD) Genes in Camelina sativa (L.) Crantz
Source: Int J Mol Sci. 2022 Nov 22;23(23):14550. doi: 10.3390/ijms232314550 (PMC9738755; doi:10.3390/ijms232314550)
Supplement: Supplementary file 1 [file ijms-23-14550-s001.zip › Supplementary Table S7.xlsx]

## Sheet: MatrixOutput
	CsFAD2-1	CsFAD2-2	CsFAD2-3	CsFAD3-1	CsFAD4-1	CsFAD4-2	CsFAD4-3	CsFAD4-4	CsFAD4-5	CsFAD4-6	CsFAD4-7	CsFAD6-1	CsFAD6-3	CsFAD7-1	CsFAD7-2	CsFAD7-3	CsFAD8-1	CsFAD8-2	CsSLD-1	CsSLD-2	CsSLD-3	CsSLD-4	CsSLD-5	CsFAD6-2	GmFAD2-2A	GmFAD2-2B	GmFAD3C	GmFAD3-2b	AtSLD1	AtSLD2	AtFAD2	AtFAD3	AtFAD7	AtFAD8	ATFAD4	AtFAD6
CsFAD2-1
CsFAD2-2	0.00543478
CsFAD2-3	0.013587	0.00815217
CsFAD3-1	0.645777	0.648501	0.649457
CsFAD4-1	0.909091	0.909091	0.909385	0.877814
CsFAD4-2	0.909091	0.909091	0.909385	0.871383	0.0416667
CsFAD4-3	0.910035	0.910035	0.910345	0.873288	0.219178	0.215753
CsFAD4-4	0.903448	0.903448	0.90378	0.863481	0.262069	0.265517	0.289199
CsFAD4-5	0.912281	0.912281	0.912587	0.875	0.250871	0.254355	0.28169	0.0553633
CsFAD4-6	0.909385	0.909385	0.909677	0.875	0.0416667	0.0192308	0.211604	0.265517	0.254355
CsFAD4-7	0.901754	0.901754	0.902098	0.868056	0.233449	0.240418	0.274648	0.0449827	0.0449827	0.240418
CsFAD6-1	0.804469	0.807263	0.81337	0.790191	0.902913	0.893204	0.907216	0.921233	0.916376	0.893548	0.925926
CsFAD6-3	0.804469	0.807263	0.81337	0.790191	0.902913	0.89644	0.910653	0.924658	0.919861	0.896774	0.929293	0.00250627
CsFAD7-1	0.671196	0.67663	0.677507	0.345646	0.878205	0.871795	0.866894	0.853741	0.851211	0.872204	0.859532	0.784461	0.784461
CsFAD7-2	0.6703	0.675749	0.67663	0.34127	0.88141	0.875	0.870307	0.856655	0.854671	0.875399	0.862876	0.788945	0.788945	0.0121951
CsFAD7-3	0.667575	0.673025	0.673913	0.343915	0.878205	0.871795	0.866894	0.853242	0.851211	0.872204	0.859532	0.786432	0.786432	0.0121951	0.0146341
CsFAD8-1	0.663912	0.669421	0.67033	0.307278	0.886731	0.880259	0.872414	0.858131	0.86014	0.880645	0.868243	0.789744	0.789744	0.191542	0.191542	0.191542
CsFAD8-2	0.663912	0.669421	0.67033	0.309973	0.886731	0.880259	0.872414	0.858131	0.86014	0.880645	0.868243	0.789744	0.789744	0.186567	0.186567	0.186567	0.0124378
CsSLD-1	0.871585	0.871585	0.86921	0.880637	0.903846	0.903846	0.894198	0.908163	0.913495	0.900958	0.913043	0.874055	0.874055	0.885086	0.884804	0.887255	0.88	0.8775
CsSLD-2	0.871585	0.871585	0.86921	0.880637	0.903846	0.903846	0.894198	0.908163	0.913495	0.900958	0.913043	0.876574	0.876574	0.885086	0.884804	0.887255	0.88	0.8775	0.0122249
CsSLD-3	0.877049	0.877049	0.874659	0.880637	0.900641	0.897436	0.887372	0.908163	0.910035	0.897764	0.906355	0.896725	0.896725	0.877751	0.877451	0.877451	0.8725	0.87	0.224939	0.222494
CsSLD-4	0.877049	0.877049	0.874659	0.875332	0.900641	0.897436	0.887372	0.908163	0.910035	0.900958	0.906355	0.894207	0.894207	0.875306	0.875	0.875	0.8725	0.87	0.229829	0.227384	0.0146699
CsSLD-5	0.877049	0.877049	0.874659	0.880637	0.900641	0.897436	0.887372	0.908163	0.910035	0.897764	0.906355	0.896725	0.896725	0.877751	0.877451	0.877451	0.8725	0.87	0.227384	0.224939	0.00488998	0.00977995
CsFAD6-2	0.804469	0.807263	0.81337	0.790191	0.902913	0.893204	0.907216	0.921233	0.916376	0.893548	0.925926	0.00501253	0.0075188	0.784461	0.788945	0.786432	0.789744	0.789744	0.874055	0.876574	0.896725	0.894207	0.896725
GmFAD2-2A	0.275641	0.278846	0.278846	0.615385	0.890459	0.890459	0.890152	0.89313	0.895753	0.887324	0.895753	0.792208	0.792208	0.637821	0.637821	0.634615	0.634615	0.634615	0.86129	0.86129	0.86129	0.858065	0.864516	0.792208
GmFAD2-2B	0.217984	0.220708	0.223433	0.63388	0.876623	0.87987	0.889273	0.878893	0.887324	0.880259	0.880282	0.798319	0.798319	0.659401	0.661202	0.65847	0.657459	0.657459	0.857534	0.860274	0.863014	0.863014	0.865753	0.798319	0.153846
GmFAD3C	0.658402	0.655647	0.656593	0.288	0.87013	0.87013	0.865052	0.847751	0.85614	0.867314	0.849123	0.785124	0.785124	0.309333	0.302139	0.312834	0.283784	0.286486	0.884718	0.884718	0.884718	0.882038	0.884718	0.785124	0.630225	0.643646
GmFAD3-2b	0.653846	0.659341	0.660274	0.305851	0.87055	0.867314	0.862069	0.844828	0.853147	0.867742	0.846154	0.788462	0.788462	0.31383	0.306667	0.317333	0.293801	0.296496	0.887701	0.887701	0.879679	0.877005	0.879679	0.788462	0.63141	0.647383	0.0506667
AtSLD1	0.874317	0.874317	0.871935	0.877984	0.907051	0.907051	0.897611	0.908163	0.913495	0.907348	0.909699	0.874055	0.874055	0.885086	0.884804	0.887255	0.8775	0.875	0.0513447	0.0611247	0.212714	0.220049	0.217604	0.874055	0.86129	0.854795	0.884718	0.887701
AtSLD2	0.874317	0.874317	0.871935	0.880637	0.900641	0.897436	0.887372	0.904762	0.910035	0.897764	0.909699	0.894207	0.894207	0.877751	0.877451	0.877451	0.8725	0.87	0.217604	0.215159	0.0342298	0.0415648	0.0342298	0.894207	0.86129	0.863014	0.884718	0.879679	0.212714
AtFAD2	0.0326975	0.0381471	0.0381471	0.639344	0.912338	0.912338	0.913495	0.906574	0.915493	0.912621	0.90493	0.815126	0.815126	0.6703	0.669399	0.666667	0.662983	0.662983	0.868493	0.868493	0.873973	0.873973	0.873973	0.815126	0.285256	0.223433	0.657459	0.652893	0.871233	0.871233
AtFAD3	0.644809	0.647541	0.648501	0.0343915	0.874194	0.867742	0.872852	0.863014	0.874564	0.871383	0.867596	0.789617	0.789617	0.338624	0.334218	0.33687	0.299191	0.301887	0.87766	0.87766	0.87766	0.87234	0.87766	0.789617	0.615385	0.632877	0.298667	0.316489	0.875	0.87766	0.638356
AtFAD7	0.666667	0.672176	0.673077	0.328	0.876221	0.869707	0.864583	0.854671	0.852113	0.87013	0.863946	0.78934	0.78934	0.0714286	0.0740741	0.0691358	0.1725	0.1675	0.883663	0.883663	0.883663	0.881188	0.883663	0.78934	0.637821	0.654696	0.294906	0.302139	0.886139	0.883663	0.665746	0.328
AtFAD8	0.644654	0.650943	0.652038	0.295031	0.883019	0.875472	0.873469	0.850806	0.854839	0.875472	0.864341	0.768328	0.768328	0.17847	0.181303	0.17847	0.0651558	0.0623229	0.880342	0.880342	0.871795	0.871795	0.871795	0.768328	0.6171	0.640379	0.274143	0.282609	0.883191	0.871795	0.643533	0.295031	0.156695
ATFAD4	0.909091	0.909091	0.909385	0.874598	0.0771704	0.0900322	0.215753	0.262976	0.258741	0.0932476	0.244755	0.912621	0.912621	0.875	0.878205	0.875	0.886731	0.886731	0.891026	0.891026	0.897436	0.897436	0.897436	0.912621	0.886926	0.873377	0.866883	0.867314	0.894231	0.897436	0.912338	0.877419	0.872964	0.879245
AtFAD6	0.807263	0.810056	0.810585	0.787466	0.899676	0.89644	0.910653	0.924658	0.919861	0.896774	0.929293	0.037594	0.037594	0.781955	0.786432	0.78392	0.789744	0.789744	0.871537	0.874055	0.896725	0.894207	0.896725	0.037594	0.792208	0.798319	0.779614	0.782967	0.874055	0.894207	0.815126	0.786885	0.786802	0.771261	0.909385

## Sheet: Caption
Table. Estimates of Evolutionary Divergence between Sequences
The number of amino acid differences per site from between sequences are shown. This analysis involved 36 amino acid sequences. All positions with less than 50% site coverage were eliminated, i.e., fewer than 50% alignment gaps, missing data, and ambiguous bases were allowed at any position (partial deletion option). There were a total of 411 positions in the final dataset. Evolutionary analyses …
1. Kumar S., Stecher G., Li M., Knyaz C., and Tamura K. (2018). MEGA X: Molecular Evolutionary Genetics Analysis across computing platforms. Molecular Biology and Evolution 35:1547-1549.
Disclaimer: Although utmost care has been taken to ensure the correctness of the caption, the caption text is provided "as is" without any warranty of any kind. Authors advise the user to carefully check the caption prior to its use for any purpose and report any errors or problems to the authors immediately (www.megasoftware.net). In no event shall the authors and their employers be liable for a…
