# Supplementary material for: Genome-Wide Identification and Expression Analysis of Fatty Acid Desaturase (FAD) Genes in Camelina sativa (L.) Crantz
Source: Int J Mol Sci. 2022 Nov 22;23(23):14550. doi: 10.3390/ijms232314550 (PMC9738755; doi:10.3390/ijms232314550)
Supplement: Supplementary file 1 [file ijms-23-14550-s001.zip › Supplementary Tables S1-S4.xlsx]

## Sheet: Table S1
The primers of qRT-PCR
Primers	Sequence（5' to 3'）
CsActin-F	5'-GAGCAGGAGATGGAGACCTCAA-3'
CsActin-R	5'-GGCATCTGAATCTCTCAGCACC-3'
CsFAD2-1-F	5'-GGCTTGTCAAGGCTGTGTCCTA-3'
CsFAD2-1-R	5'-AAGACCGACTGTGTCATCGAGC-3'
CsFAD2-2-F	5'-CATTCAGCGACTACCAATGGCT-3'
CsFAD2-2-R	5'-GGTGACGGCGATGACTGTACTT-3'
CsFAD2-3-F	5'-GCAGGTGGAAGAATGCCAGTT-3'
CsFAD2-3-R	5'-TCAGTTCTCCAAGCGTGAACG-3'
CsFAD3-1-F	5'-TTGGTACAGAGGCAAGGAATGG-3'
CsFAD3-1-R	5'-CGTGA GTTCCAATGTCGTGATG-3'
CsFAD4-1-F	5'-GCTTTGTTTGCACATTTGCG-3'
CsFAD4-1-R	5'-TGCAACACTACCACGAGAGGTG-3'
CsFAD4-2-F	5'-GACCCTGTGGTTCATGGCTTT-3'
CsFAD4-2-R	5'-GGTGGAAGCTTGCTCTTGGTT-3'
CsFAD4-3-F	5'-GCTCGAGCCATAACGTTCACA-3'
CsFAD4-3-R	5'-GCCCAAGCATGGAATTGTTG-3'
CsFAD4-4-F	5'-ACGTGTCACCTGCTTGCTTACC-3'
CsFAD4-4-R	5'-CGGTTGAGAGAGCAGGATTCAC-3'
CsFAD4-5-F	5'-CGTTTGCGTCTTGCGTATTGT-3'
CsFAD4-5-R	5'-CCCAATGTCTTGCAACCACAC-3'
CsFAD4-6-F	5'-GACCCTGTGGTTCATGGCTTT-3'
CsFAD4-6-R	5'-GGTGGAAGCTTGCTCTTGGTT-3'
CsFAD4-7-F	5'-TGAATCCTCCTCTCTCAACCGA-3'
CsFAD4-7-R	5'-TGGATTTGGCAAAAGAGGCA-3'
CsFAD6-1-F	5'-AATTGCTGATTCCCTCATCGC-3'
CsFAD6-1-R	5'-TAGGCCTCACAGAACCAGGAGA-3'
CsFAD6-2-F	5'-TTTTCTGCTTCCATGGCTTCC-3'
CsFAD6-2-R	5'-ACACGAGCAGAAGCAGCAATCT-3'
CsFAD6-3-F	5'-AATTCTGGTTGATGCCGTGG-3'
CsFAD6-3-R	5'--CATTCATCCGCAGGCTTGA-3'
CsFAD7-1-F	5'-TGAGCGACGAAGGAGAAGTTGT-3'
CsFAD7-1-R	5'-CCCTCTATCTCTGCCTGCTTCA-3'
CsFAD7-2-F	5'-CTTGGTACCGTGGCAAGGAAT-3'
CsFAD7-2-R	5'-TGCGTTCCAATGTCATGGTG-3'
CsFAD7-3-F	5'-CTTGGTACCGTGGCAAGGAAT-3'
CsFAD7-3-R	5'-CGTTCCAATGTCATGATGGATG-3'
CsFAD8-1-F	5'-CGCTATCGTCTTTGGATTGGC-3'
CsFAD8-1-R	5'-AGAGAGCCCAGAACATGGTTCC-3'
CsFAD8-2-F	5'-CGCTATCGTCTTTGGATTGGC-3'
CsFAD8-2-R	5'-AGAGAGCCCAGAACATGGTTCC-3'
CsSLD-1-F	5'-CAGCGACTGGTTCGAGAAACA-3'
CsSLD-1-R	5'-TGATGCTCCAGCTGAAACTGC-3'
CsSLD-2-F	5'-CTCACGGTTCTACGATCGGAAA-3'
CsSLD-2-R	5'-TCCTTCCGAAGCACATGACTG-3'
CsSLD-3-F	5'-CGTTTTACCCAGTCATGTGCG-3'
CsSLD-3-R	5'-CGATGTTCATGGCTCGATCTG-3'
CsSLD-4-F	5'-CAATGGCGGATCAAACGAAG-3'
CsSLD-4-R	5'-CGTAGACTTTGCCTTGGATCGA-3'
CsSLD-5-F	5'-CTCGAAAAGCTCCACAACGGT-3'
CsSLD-5-R	5'-AGGCCGCGTTTGGAGAAAT-3'

## Sheet: Table S2
Recombinant Vector of pCAMBIA1302-CsFAD2-2
Primers	Sequences(5' to 3')
F-EcoR I	5'-GGAATTCATGGGTGCAGGTGGAA-3'
R-Kpn I	5'-GGGGTACCTCATAACTTATTGTTG-3'

## Sheet: Table S3
Recombinant Vector of pPICZalphaA-CsFAD2-2
Primers	Sequences(5' to 3')
F-EcoR I	5'-GGAATTCATGGGTGCAGGTGGAA-3'
R-Kpn I	5'-GGGGTACCTCATAACTTATTGTTG-3'

## Sheet: Table S4
Amino acid sequence of CsFAD family
Gene ID	Sequence ( N- to C- )
CsFAD2-1	MGAGGRMPVPSSSSKKSETDAIKRVPCEKPPFTLGDLKKAIPPQCFKRSIPRSFSYLITDIIIASCFYYVATNYFSLLPQPLSYLAWPLYWACQGCVLTGVWVIAHECGHHAFSDYQWLDDTVGLIFHSFLLVPYFSWKYSHRRHHSNTGSLERDEVFVPKQKSAIKWYGKYLNNPAGRIMMLTVQFVLGWPLYLAFNVSGRPYDGFACHFFPNAPIYNDRERLQIYLSDAGILAVCFGLYRYAAAQGLASMICLYGVPLLIVNAFLVLITYLQHTHPALPHYDSSEWDWLRGALATVDRDYGILNKVFHNITDTHVAHHLFSTMPHYNAMEATKAIKPILGDYYQFDGTPWYVAMYREAKECIYVEPDREGDKKGVYWYNNKL
CsFAD2-2	MGAGGRMPVPSSSSKKSETDAIKRVPCEKPPFTLGELKKAIPPQCFKRSIPRSFSYLITDIIVASCFYYVATNYFSLLPQPLSYLAWPLYWACQGCVLTGVWVIAHECGHHAFSDYQWLDDTVGLIFHSFLLVPYFSWKYSHRRHHSNTGSLERDEVFVPKQKSAIKWYGKYLNNPAGRIMMLTVQFVLGWPLYLAFNVSGRPYDGFACHFFPNAPIYNDRERLQIYLSDAGILAVCFGLYRYAAAQGLASMICLYGVPLLIVNAFLVLITYLQHTHPALPHYDSSEWDWLRGALATVDRDYGILNKVFHNITDTHVAHHLFSTMPHYNAMEATKAIKPILGDYYQFDGTPWYVAMYREAKECIYVEPDREGDKKGVYWYNNKL
CsFAD2-3	MGAGGRMPVPSSSSSKKSETDAIKRVPCEKPPFTLGELKKAIPPQCFKRSIPRSFSYLITDIIVASCFYYVATNYFSLLPQPLSYLAWPLYWACQGCVLTGVWVIAHECGHHAFSDYQWLDDTVGLIFHSFLLVPYFSWKYSHRRHHSNTGSLERDEVFVPKQKSAIKWYGKYLNNPPGRIMMLTVQFVLGWPLYLAFNVSGRPYDGFACHFFPNAPIYNDRERLQIYLSDAGILAVCFGLYRYVAAQGMASMICLYGVPLLIVNAFLVLITYLQHTHPALPHYDSSEWDWLRGALATVDRDYGILNKVFHNITDTHVAHHLFSTMPHYNAMEATKAIKPILGDYYQFDGTPWYVAMYREAKECIYVEPDREGDKKGVYWYNNKL
CsFAD3-1	MVVAMDKRSNVNGDPGAGDRNKKGEGFDPSAQPPFKIGDIRAAIPKHCWVKSPLRSMSYVVRDICAVAALAVAAVYFNSWFLWPLYWAAQGTLFWAIFVLGHDCGHGSFSDIPLLNSVVGHILHSFILVPYHGWRISHRTHHQNHGHVENDESWVPLPERVYKNLPHSTRMLRYTVPLPMLAYPLYLCYRSPGKEGSHFNPYSSLFAPSERKLIATSTTCWSIMFVTLIALSFIFGPLSVLKVYGVPYIIFVMWLDAVTYLHHHGHDEKLPWYRGKEWSYLRGGLTTIDRDYGIFNNIHHDIGTHVIHHLFPQIPHYHLVDATKAAKHVLGRYYREPQTSGAIPIHLVESLVASIKKDHYVSDTGDIVFYETDPDLYVYASDKSKIN
CsFAD4-1	MAASLQAKYPLRPITNIPRSRRPSLLRVRVTCSVTTTTKPQPNHGKLLVEQRIVKPPLSNDPTLQSTKPQPKLVTEQRLANPPLSNDPTLKSTWTHRLWVAAGCTTLFVSLAKSVTGGFASHLWLEPALAGYAGYILADLGSGVYHWAIDNYGDESTPVVGTQIEAFQGHHKWPWTITRRQFANNLHALARVITFTVLPLDLAFNDPVVHGFVCTFAFCIKFSQQFHAWAHGTKSKLPPLVVVLQDMGLLVSRRQHAEHHRAPYNNNYCIVSGAWNNVLDESKVFEALEMVLYFQLGVRPRSWSEPHSDWTEETEISNNQA
CsFAD4-2	MAVSLQAKYPLRPITNIPRSRRPSLLRVRVTCSVTTTTKPQPNHEKLVVERHIVKPPLSNEASLLSNKPQPKLVVEQRLANPPLSNDVTLKSTWTHRLWVAAGCTTLFVSLAKSVTGGFGSHLWLEPALAGYAGYILADLGSGVYHWAIDNYGDESTPVVGTQIEAFQGHHKWPWTITRRQFANNLHALARVITFTVLPLDLAFNDPVVHGFVCTFAFCIMFSQQFHAWAHGTKSKLPPLVVVLQDMGLLVSRRQHAEHHRAPYNNNYCIVSGAWNNVLDESKVFEALEMVLYFQLGVRPRSWSEPHSDWTEETEISNNQA
CsFAD4-3	MAVSFQIKNPLRPITNISRSYGPSRVITTCSVTTTNPQPNLERLVVKQRLVNPPLSKDNDQTLQSTWNHRLWVAAGCTTVFASFAKSIIGGFGPNIWLEPALASYAGYVLADLGSGVYHWVIDNYGDESTPIVGTQLEAAQGHHKWPWTITRRQFANNSHAIARAITFTVLPLNLAFNNPVFHSFLSTFAFCILFSQQFHAWAHGTKSKLPPLVVALQDMGLLVSRKDHVGHHRAPYNSNYCVVSGAWNKVLDENKFFAALEMVLYLHFGVSPRSWNEPNSDWTEETEISSNNQA--
CsFAD4-4	MSTPLQTKYTLSPITNNIPRTRSHRPWLLHIRVTCLLTPTTNSQPTHETKLVVKQRLVNPALSTDPNLQSTWTHRLWVAAGCTTVFASFAKSIIGAFGSNLWFEPALAGFAGYIIADLGSGVYHWATDNYGDSSTPLVGTHIEDSQDHHKWPWTITKRQFANNLYLLARGTTLTVLPIDLAFDDPVFHGFVSTFAFCVLFCQLFHAWAHGTKSKLPPLVVWLQDIGLLVSRTRHVNHHRAPYNNNYCVVSGVWNKVLDESNVFEAMEMVLFLQLGVRPRSWTEPNSVWTEETEFNR-
CsFAD4-5	MSTPLQTKYTLSPITNNIPRSHRPWLLRIRVTCLVTPITNSQPTHETKLVVKQRLVNPPLSTDPYLQSTWTHRLWVAAGCTTVFASFAKSIIGAFGSHLWLEPAIAGFAGYIIADLGSGVYHWATDNYGDSSTPLVGTHIEDSQDHHKWPWTITERQFANNIYILARGTTLTVLPIDLAFDDPVVHGFISTFASCVLFCQLFHAWAHGTKSKLPPLVVWLQDIGLLVSRTRHVNHHRAPYNNNYCVVSGVWNKVLDESKIFEAMEMVLFLQLGVRPRSWTEPNSVWTEEIE
CsFAD4-6	MAVSLQAKYPLRPITNIPRSRRPSLLRVRVVTCSVTTTTKPQPNHEKLVVERHIVKPPLSSDPSLLSNKPQPKLVVEQRLANPPLSNDPTLKSTWNHRLWVAAGCTTLFVSLAKSVTGGIGSHLWLEPALAGYAGYILADLGSGVYHWAIDNYGDESTPVVGTQIEAFQGHHKWPWTITRRQFANNLHALARVITFTVLPLDLAFNDPVVHGFVCTFAFCIMFSQQFHAWAHGTKSKLPPLVVVLQDMGLLVSRRQHAEHHRAPYNNNYCIVSGAWNNVLDESKVFEALEMVLYFQLGVRPRSWSEPHSDWTEETEISNNNQA
CsFAD4-7	MITFTSSHMYSPSMSTPLQTKYTLSAITNNIPRSHRPWLLRVRVTCLVTPTTNSQPTHKTKLVVKQRLVNPPLSTDPNLQSTWTHRLWVAAGCTTVFASFAKSIIGAFGSHLWFEPALAGFAGYIIADLGSGVYHWATDNYCDSSTPLVGTHIEDSQDHHKWPWTITKRQFANNLYILARGTTLTVLPIDLAFDDPVVHGFVSTFAFCVLFCQLFHAWAHGTKSKLPPLVVWLQDIGLLVSRTRHVNHHRAPYNNNYCVVSGVWNKVLDESKIFEAMEMVLYLQLGVRPRSWTEPNSIWTEETE--
CsFAD6-1	MASRIADSLIAFTGPQQCLPRVPKIASSARVSPGSVRPIDLLLKGSTLRGRRCVVPMKRRIGCIKAVAVPVAPPSADSAEDREQLAESYGFRQIGEDLPDNVTLKDIMDTLPKEVFEIDDVKAWKSVLISVTSYTLGLFMIAKSPWYLLPLAWAWTGTAITGFFVIGHDCAHKSFSKNKLVEDIVGTLAFLPLVYPYEPWRFKHDRHHAKTNMLVHDTAWQPVPPEEFDSSPTLRKAIIFGYGPIRPWLSIAHWVNWHFNLKKFRASEVNRVKISLACVFAFMAVGWPLIIYKVGLLGWVKFWLMPWLGYHFWMSTFTMVHHTAPHIPFKPADEWNAAQAQLNGTVHCDYPSWIEILCHDINVHIPHHISPRIPSYNLRAAHDSIQENWGKYTNMATWN…
CsFAD6-2	MASRIADSLIAFTGPQQCLPRVPKIAASARVSPPGSVRPIDLLLKGSTLRGRRCVVPMKRRIGCIKAVAVPVAPPSADSAEDREQLAESYGFRQIGEDLPDNVTLKDIMDTLPKEVFEIDDVKAWKSVLISVTSYTLGLFMIAKSPWYLLPLAWAWTGTAITGFFVIGHDCAHKSFSKNKLVEDIVGTLAFLPLVYPYEPWRFKHDRHHAKTNMLVHDTAWQPVPPEEFDSSPTLRKAIIFGYGPIRPWLSIAHWVNWHFNLKKFRASEVNRVKISLACVFAFMAVGWPLIIYKVGLLGWVKFWLMPWLGYHFWMSTFTMVHHTAPHIPFKPADEWNAAQAQLNGTVHCDYPSWIEVLCHDINVHIPHHISPRIPSYNLRAAHDSIQENWGKYTNMATW…
CsFAD6-3	FVYWFSQGPQQCLPRVPKIASSARVSPVSVRPIDLLLKGSTLRGRRCVVPMKRRIGCIKAVAVPVAPPSADSAEDREQLAESYGFRQIGEDLPDNVTLKDIMDTLPKEVFEIDDMKAWKSVLISVTSYTLGLFMIAKSPWYLLPLAWAWTGTAITGFFVIGHDCAHKSFSKNKLVEDIVGTLAFLPLVYPYEPWRFKHDRHHAKTNMLVHDTAWQPVPPEEFDSSPTLRKAIIFGYGPIRPWLSIAHWVNWHFNLKKFRASEVNRVKISLACVFAFMAVGWPLIIYKVGLLGWVKFWLMPWLGYHFWMSTFTMVHHTAPHIPFKPADEWNAAQAQLNGTVHCDYPSWIEILCHDINVHIPHHISPRIPSYNLRAAHDSIQENWGKYTNMATWNWRLMKT…
CsFAD7-1	MANLVLSECGIRPLPRIYTTPRSNFVSNNNKPIFKFRPFTSYKTSSSPLACSRDGFGKNWSLNVSVPLTTTTPIVDESPLKEEEEEKQRFDPGAPPPFNLADIRAAIPKHCWVKNPWKSMSYVLRDVAIVFALAAGAAYLNNWIVWPLYWLAQGTMFWALFVLGHDCGHGSFSNNPRLNNVVGHLLHSSILVPYHGWRISHRTHHQNHGHVENDESWHPMSEKIYQSLDKPTRFFRFTLPLVMLAYPFYLWARSPGKKGSHYHPESDLFLPKEKTDVLTSTACWTAMAALLICLNFVVGPVQMLKLYGIPYWINVMWLDFVTYLHHHGHEDKLPWYRGKEWSYLRGGLTTLDRDYGVINNIHHDIGTHVIHHLFPQIPHYHLVEATEAVKPVLGKYYRE…
CsFAD7-2	MANLVLSECGIRPLPRIYTTPRSNFVSNNNKPIFKFRPFTSYKTSSSPLACSRDGFGKNWSLNVSVPLTTTTPIVDESPLKEEEEEKQRFDPGAPPPFNLADIRAAIPKHCWVKNPWKSMSYVLRDVAIVFALAAGAAYLNNWIVWPLYWLAQGTMFWALFVLGHDCGHGSFSNNPRLNNVVGHLLHSSILVPYHGWRISHRTHHQNHGHVENDESWHPMSEKIYQSLDKPTRFFRFTLPLVMLAYPFYLWARSPGKKGSHYHPESDLFLPKEKTDVLTSTACWTAMAALLICLNFVVGPVQMLKLYGIPYWINVMWLDFVTYLHHHGHEDKLPWYRGKEWSYLRGGLTTLDRDYGVINNIHHDIGTHVIHHLFPQIPHYHLVEATEAVKPVLGKYYRE…
CsFAD7-3	MANLVLSECGIRPLPRIYTTPRSNFISNNNKPIFKFRPLTSYKTSSPLACSRDGFGGRNWSLNVSVPLTTTTPIVDESPLEEEEEEKQRFGPGAPPPFNLADIRAAIPKHCWVKSPWKSMSYVLRDVAIVFALAAGAAYLNNWIVWPLYWLAQGTMFWALFVLGHDCGHGSFSNDPRLNNVVGHLLHSSILVPYHGWRISHRTHHQNHGHVENDESWHPMSEKIYQSLDKPTRFFRFTLPLVMLAYPFYLWARSPGKKGSHYHPESDLFLPKEKTDVLTSTACWTAMAALLICLNFVVGPVQMLKLYGIPYWINVMWLDFVTYLHHHGHEDKLPWYRGKEWSYLRGGLTTLDRDYGVINNIHHDIGTHVIHHLFPQIPHYHLVEATEAVKPVLGKYYRE…
CsFAD8-1	MASWVLSECGIRPLPRFYPKPTNSFVSNPTPTFKFKFNPTIKPISSTLDSREGFFSKTRNWTLNVATPLTTVQSPSEEDTERFDPGAPPPFNLADIREAIPKHCWVKNPWMSMSYVVRDVAIVFGLAALASYFNNWLLWPLYWFAQGTMFWALFVLGHDCGHGSFSNDRRLNSVAGHLLHSSILVPYHGWRISHRTHHQNHGHVENDESWHPLPESMYKKLEKATQIFRFTLPFPMLAYPFYLWNRSPGKNGSHYHPDSDLFLPKEKKDVLTSTACWTAMAALLVCLNFVMGPIQMLKLYGIPYWIFVMWLDFVTYLHHHGHEDKLPWYRGKEWSYLRGGLTTLDRDYGWINNIHHDIGTHVIHHLFPQIPHYHLVEATEAAKPVLGKYYREPKNSGPL…
CsFAD8-2	MASWVLSECGIRPLPRFYPKPTNSFVSNPTPTFKSKFNPTISPLSSSLDSREGFFSKTRNWTLNVATPLTTLQSPSEEHTERFDPGAPPPFNLADIREAIPKHCWVKNPWMSMSYVVRDVAIVFGLAALASYFNNWLLWPLYWFAQGTMFWALFVLGHDCGHGSFSNDPRLNSVAGHLLHSSILVPYHGWRISHRTHHQNHGHVENDESWHPLPESMYKKLEKATQIFRFTLPFPMLAYPFYLWNRSPGKNGSHYHPDSDLFLPKEKKDVLTSTACWTAMAALLVCLNFVMGPIQMLKLYGIPYWIFVMWLDFVTYLHHHGHEDKLPWYRGKEWSYLRGGLTTLDRDYGWINNIHHDIGTHVIHHLFPQIPHYHLVEATEAAKPVLGKYYREPKNSGPL…
CsSLD-1	MAKETEKKYITNEELKKHNKSGDLWIAIQGKVYNVSDWIKSHPGGDTVILNLVGQDVTDAFIAFHPGTAWHHLDNLFTGYHIKDFEVSQVSRDYRRMAAEFRKLGLFDNKGHVTLYTLSFIAAMFVGVLYGVLACSSVFAHQIAAALLGLLWIQSAYIGHDSGHYVIMSNKSYNRFAQLLSGNCLTGISIAWWKWTHNAHHLACNSLDYDPDLQHIPVFAVSTKFFTSLTSRFYDRKLTFDPVARFLVSYQHFTYYPVMCFGRINLFIQTFLLLFSRREVPDRALNFAGILVFWTWFPLLVSCLPSWPERFFFVFTSFAVTALQHIQFTLNHFAADVYVGPPTGSDWFEKQAAGTIDISCRSYMDWFYGGLQFQLEHHLFPRMPRCHLRKVSPVVQELC…
CsSLD-2	MAKETAEKKYITNEELKNHNKSGDLWIAIQGKVYNVSDWIKSHPGGETVILNLVGQDVTDAFIAFHPGTAWHNLDNLFTGYHIKDFEVSQVSRDYRRMAAEFRKLGLFDNKGHVTLYTLSFIAAMFVGVLYGVLACTSVFAHQISAALLGLLWIQSAYIGHDSGHYVIMSNKSYNRFAQLLSGNCLTGISIAWWKWTHNAHHLACNSLDYDPDLQHIPVFAVSTKFFTSLTSRFYDRKLTFDPVARFLVSYQHFTYYPVMCFGRINLFIQTFLLLFSRREVPDRALNFAGILVFWTWFPLLVSCLPTWPERFFFVFTSFAVTALQHIQFTLNHFAADVYVGPPKGSDWFEKQAAGTIDISCRSYMDWFYGGLQFQLEHHLFPRMPRCHLRKVSPVVQEL…
CsSLD-3	MADQTKKRYVTTEDLKKHNQPGDLWISIQGKVYDVSNWVKTHPGGEAAILNLAGQDVTDAFIAYHPGTAWHHLEKLHNGYHVKDFHVSEVSRDYRRLAADFSKRGLFDKKGHVTLYTLTCVGVMLAAVLYGVVACTSVWAHLISAVLLGLLWIQSAYVGHDSGHYNVTSTKPCNKLIQLLSGNCLTGISIAWWKWTHNAHHMACNSLDHDPDLQHIPIFAVSTKFFNSMTSRFYGRELTFDPLARFLISYQHWTFYPVMCVGRINLFIQTFLLLFSKRHVPDRAMNIAGILVFWTWFPLLVSFLPNWQERFIFVFVSFAVTAIQHVQFCLNHFAADVYTGPPNGNDWFEKQTAGTLDISCRSYMDWFFGGLQFQLEHHLFPRLPRCHLRTVSPVVKELC…
CsSLD-4	MADQTKKRYVTTEDLKKHNQPGDLWISIQGKVYDVSKWVKTHPGGEAAILNLAGQDVTDAFIAYHPGTAWHHLEKLHNGYHVKDFHVSDVSRDYRRLAADFSKRGLFDKKGHVTLYTLTCVGVMLAAVLYGVVVCTSVWAHLVSAVLLGLLWIQSAYVGHDSGHYNVTSTKPCNKLVQLLSGNCLTGISIAWWKWTHNAHHMACNSLDHDPDLQHIPIFAVSSKFFNSMTSRFYGRELTFDPLARFLISYQHWTFYPVMCVGRINLFIQTFLLLFSKRHVPDRAMNIAGIMVFWTWFPLLVSFLPNWQERFVFVFVSFAVTAIQHVQFCLNHFAADVYTGPPNGNDWFEKQTAGTLDISCRSYMDWFFGGLQFQLEHHLFPRLPRCHLRTVSPVVKELC…
CsSLD-5	MADQTKKRYVTTEDLKKHNQPGDLWISIQGKVYDVSNWVKTHPGGEAAILNLAGQDVTDAFIAYHPGTAWHHLEKLHNGYHVKDFHVSDVSRDYRRLAADFSKRGLFDKKGHVTLYTLTCVGVMLAAVLYGVVVCTSVWAHLVSAVLLGLLWIQSAYVGHDSGHYNVTSTKPCNKLIQLLSGNCLTGISIAWWKWTHNAHHMACNSLDHDPDLQHIPIFAVSTKFFNSMTSRFYGRELTFDPLARFLISYQHWTFYPVMCVGRINLFIQTFLLLFSKRHVPDRAMNIAGILVFWTWFPLLVSFLPNWQERFIFVFVSFAVTAIQHVQFCLNHFAADVYTGPPNGNDWFEKQTAGTLDISCRSYMDWFFGGLQFQLEHHLFPRLPRCHLRTVSPVVKELC…
